# Supplementary material for: A new Antaeotricha species from Southeastern Arizona (Gelechioidea, Elachistidae, Stenomatinae)
Source: Zookeys. 2010 Sep 21;(57):59–62. doi: 10.3897/zookeys.57.462 (PMC3088338; doi:10.3897/zookeys.57.462)
Supplement: XML Treatment for Antaeotricha arizonensis [file zookeys.57.462-treatment1.xml]

<!DOCTYPE tp:taxon-treatment
  PUBLIC "-//TaxonX//DTD Taxonomic Treatment Publishing DTD v0 20100105//EN" "tax-treatment-NSO.dtd">
<tp:taxon-treatment xmlns:tp="http://www.plazi.org/taxpub"><tp:treatment-meta><mixed-citation publication-type="journal"><person-group><name><surname>Ferris</surname><given-names>Clifford D.</given-names></name></person-group><article-title>A new <italic>Antaeotricha</italic> species from Southeastern Arizona (Gelechioidea, Elachistidae, Stenomatinae)</article-title><source>Zookeys</source><day>21</day><month>9</month><year>2010</year><volume>2010</volume><issue>57</issue><fpage>59</fpage><lpage>62</lpage><pub-id pub-id-type="doi">10.3897/zookeys.57.462</pub-id></mixed-citation></tp:treatment-meta><tp:nomenclature><tp:taxon-name>
                    	<tp:taxon-name-part taxon-name-part-type="genus">Antaeotricha</tp:taxon-name-part> 
                    	<tp:taxon-name-part taxon-name-part-type="species">arizonensis</tp:taxon-name-part>
	                    <object-id xmlns:xlink="http://www.w3.org/1999/xlink" xlink:type="simple">urn:lsid:zoobank.org:act:521FAB65-4310-42E2-83C8-41099160AC46</object-id>
                    </tp:taxon-name><tp:taxon-authority>Ferris</tp:taxon-authority><tp:taxon-status xmlns:xlink="http://www.w3.org/1999/xlink" xlink:type="simple">sp. n.</tp:taxon-status><xref ref-type="fig" rid="F1">Figs. 1–9</xref></tp:nomenclature><tp:treatment-sec sec-type="Type material"><title>Type material.</title><p><bold>Holotype</bold> male (<xref ref-type="fig" rid="F1">Fig. 1</xref>): <bold>Arizona</bold>, Cochise Co., Huachuca Mts., Carr Canyon, 5300’ (1617m), 31.vii.1986, Wagner &amp; Powell; deposited in the Essig Museum of Entomology (EME), University of California, Berkeley, CA. <bold>Paratypes</bold> (deposited in EME): <bold>Arizona</bold>, Pima Co. Larvae Santa Rita Mts., Madera Canyon, 5–6.vi.1968, emerged 22.vii.1968 (1m, 1f), P. Opler, reared from <tp:taxon-name>Quercus hypoleucoides</tp:taxon-name> under lot no. J. Powell 68F54-55. Cochise Co. Larvae Huachuca Mts., Miller Canyon, 1775m, 14.iv.1988, emerged 28.vi–3.vii.1988 (2m, 2f), J. Powell, reared from <tp:taxon-name>Quercus hypoleucoides</tp:taxon-name> under lot no. J. Powell 88D34.; Huachuca Mts., Miller Canyon, 5800’ (1617m), 3.viii.1986 (1m, 2f) at black light, J. W. Brown &amp; Powell; 7.viii.1991 (1f), J. A. Powell; (in author’s collection): <bold>Arizona</bold>, Cochise Co., Chiricahua Mts., above Onion Saddle, 7630’, 22.vii.2007 (1f), 10.x.2007 (1f); Pinery Canyon, 7000’, 19.viii.2004 (1m), 15.viii.2004 (5m, 2f), 24.viii.2006(2m); Mule Mts., 5700’, Banning Creek, 16.vi.2009 (1m). <bold>New Mexico</bold>, Grant Co., Pinos Altos Mts., 7975’, Signal Peak, 23 August, 2004 (1m); all C. D. Ferris collector; (deposited in National Museum of Natural History [USNM], Washington, DC): <bold>Arizona</bold>, Cochise Co. Chiricahua Mts., East Turkey Creek, 6400’, 13.viii.1967 (2f), J. G. Franclemont; Onion Saddle, 7600’, 6.vii–21.viii.1966 (9m, 3f), 6.vii–21.viii.1967 (4m, 4f), J. G. Franclemont; Pima Co., Madera Canyon, Santa Rita Mts., 5900’, 11–16.ix.1950 (4f), R. H.Reid/C. W. Kirkwood; 30.vii–29.ix.1959 (12m, 30f), R. W.Hodges.</p><fig id="F1" position="float" orientation="portrait"><label>Figures 1–9.</label><caption><p><tp:taxon-name>Antaeotricha arizonensis</tp:taxon-name> adults and genitalia. <bold>1</bold> Male holotype and pin labels <bold>2</bold> Fresh adult female, AZ Cochise Co., Pinery Canyon, 19.viii.04 <bold>3</bold> Worn adult female, AZ Cochise Co., Shaw Peak Trail–Onion Saddle, 10.x.07 <bold>4</bold> Male genitalic capsule <bold>5</bold> Male genitalic capsule with aedeagus removed (see 7a) <bold>6</bold> uncus tip flattened <bold>7</bold> Aedeagus (corresponding genitalic capsule not shown), (7a) with vesica partially everted (from genitalic capsule in Fig. 5) <bold>8</bold> Flattened ovipositor lobes of female genitalia <bold>9</bold> Complete female genitalia.</p></caption><graphic xmlns:xlink="http://www.w3.org/1999/xlink" xlink:href="ZooKeys-057-059-g001.jpg" position="float" orientation="portrait" xlink:type="simple"/></fig></tp:treatment-sec><tp:treatment-sec sec-type="Etymology"><title>Etymology.</title><p>The name <italic>arizonensis</italic> (adjective) denotes the geographic locality from which the species is described.</p></tp:treatment-sec><tp:treatment-sec sec-type="Diagnosis"><title>Diagnosis.</title><p><tp:taxon-name>Antaeotricha arizonensis</tp:taxon-name> immediately separates from other <tp:taxon-name>Antaeotricha</tp:taxon-name> species by its narrow elongate medium gray forewings with patchy dark maculation and unmarked fuscous hindwings.</p></tp:treatment-sec><tp:treatment-sec sec-type="Description"><title>Description.</title><p>Sexes similar except antenna and genitalia. Forewing length 9–11 mm (n = 25). <bold>Adult</bold> (<xref ref-type="fig" rid="F1">Figs. 1–3</xref>): <italic>Head</italic> - (Antenna grayish brown with a few scattered white scales on scape; heavily ciliated ventrally in males, not ciliated in females. Frons with brown and white scales; labial palpus upcurved extending beyond crown of head, speckled brown and white with basal segment interiorly white. <italic>Thorax</italic> – Grayish-brown speckled with small white scales, tegula speckled brown and white. <italic>Legs</italic> – Speckled brown and white dorsally, white ventrally. Abdomen – Dorsally ochreous fuscous, whitish ventrally in ungreased specimens. <italic>Wings</italic> – Forewing clothed with a mixture of white, gray, and<!--PageBreak--> grayish-brown scales producing an apparent medium gray ground color. Dorsal forewing dark maculation consists of: black basal patch with zigzag distal margin; narrow antemedial black band, convex from costa to a mid-wing pale broken segment, then inwardly an<!--PageBreak-->gulate from a dark longitudinal spot to junction at inner margin from which an irregular narrow band extends diagonally upward and outward to a discal apex black spot; a narrow post-medial black band extends basally from the costa to just above the discal apex black spot from which it forms a convex semicircle terminating at the inner margin; the terminal line consists of eight black spots; a dark patch extends along the costa from the antemedian to postmedian bands over the upper one-third of the wing. Fringe fuscous. Dorsal hindwing fuscous, unmaculated, with fuscous fringe. Ventral surfaces fuscous, with forewing slightly darker than hindwing.The forewings of worn specimens may appear nearly uniformly gray (<xref ref-type="fig" rid="F1">Fig. 3</xref>). <italic>Male genitalia</italic> (<xref ref-type="fig" rid="F1">Figs. 4–7</xref>; 4 dissections by author, 3 slides from J. A. Powell, 1 slide from USNM) – <italic>Uncus</italic>: decurved, narrow basally with long spatulate apex; gnathos expanded at tip with straight margin, but upcurved at middle and outer edges; vinculum complete, with dorsally produced projecting frontal process that tapers to an apical point. <italic>Anellus</italic>: without distinct lobes. <italic>Valva</italic>: with thumb-like projection on costa bearing long recurved bifurcate setae; <italic>Aedeagus</italic>: long, robust; cornuti four robust spines, three of similar length, one shorter. <italic>Female genitalia</italic> (<xref ref-type="fig" rid="F1">Figs. 8–9</xref>; 2 dissections by author, 3 prepared slides [USNM]) – Genital plate broad and long with tongue-like projection into ostium bursae; ostium bursae large, urn-like, opening into a large spherical membranous sac, from which the ductus bursae originates at one side; inception of ductus seminalis is just below ostium; ductus bursae membranous, initially narrow then expanding below inception of ductus seminalis into a long wide uniform-diameter tube; corpus bursae spherical with one large signum; signum a circular disk with central outward projection.</p></tp:treatment-sec><tp:treatment-sec sec-type="Distribution and biology"><title>Distribution and biology.</title><p>Mountain ranges in Southeastern Arizona (Cochise, Pima cos.) and southwestern New Mexico (Grant Co.). Reared from <tp:taxon-name>Quercus hypoleucoides</tp:taxon-name> A. Camus at Madera Canyon and Miller Canyon. Adults from mid-June to October suggests more than one generation.</p></tp:treatment-sec></tp:taxon-treatment>
